# Supplementary material for: Dataset for a wireless sensor network based drinking-water quality monitoring and notification system
Source: Data Brief. 2019 Nov 16;27:104813. doi: 10.1016/j.dib.2019.104813 (PMC6879973; doi:10.1016/j.dib.2019.104813)
Supplement: Multimedia component 1 [file mmc1.zip]

Archive with 23 entries (22 files):
- Raw Dataset_DIB/
- Raw Dataset_DIB/Fig. 10_Vinegar+WashingPowder+Chlorine+Salt+Soil.jpg
- Raw Dataset_DIB/Fig. 11_Block Diagram Water Supply System.jpg
- Raw Dataset_DIB/Fig. 12_Schematic Diagram of Water Supply System.jpg
- Raw Dataset_DIB/Fig. 1_Pure tap water.jpg
- Raw Dataset_DIB/Fig. 2_Soil.jpg
- Raw Dataset_DIB/Fig. 3_Chlorine.jpg
- Raw Dataset_DIB/Fig. 4_Salt.jpg
- Raw Dataset_DIB/Fig. 5_washingPowder.jpg
- Raw Dataset_DIB/Fig. 6_Vinegar.jpg
- Raw Dataset_DIB/Fig. 7_Vinegar+WashingPowder.jpg
- Raw Dataset_DIB/Fig. 8_Vinegar+WashingPowder+Chlorine.jpg
- Raw Dataset_DIB/Fig. 9_Vinegar+WashingPowder+Chlorine+salt.jpg
- Raw Dataset_DIB/Table 10_Vinegar+WashingPowder+Chlorine+Salt+Soil.xlsx
- Raw Dataset_DIB/Table 1_puretapwater.xlsx
- Raw Dataset_DIB/Table 2_Soil water.xlsx
- Raw Dataset_DIB/Table 3_Chlorine water.xlsx
- Raw Dataset_DIB/Table 4_Salt water.xlsx
- Raw Dataset_DIB/Table 5_Washing Powder water.xlsx
- Raw Dataset_DIB/Table 6_Vinegar water.xlsx
- Raw Dataset_DIB/Table 7_Vinegar+WashingPowder.xlsx
- Raw Dataset_DIB/Table 8_Vinegar+WashingPowder+Chlorine.xlsx
- Raw Dataset_DIB/Table 9_Vinegar+WashingPowder+Chlorine+Salt.xlsx
