# Supplementary material for: Dataset for a wireless sensor network based drinking-water quality monitoring and notification system
Source: Data Brief. 2019 Nov 16;27:104813. doi: 10.1016/j.dib.2019.104813 (PMC6879973; doi:10.1016/j.dib.2019.104813)
Supplement: Multimedia component 1 [file mmc1.zip › Raw Dataset_DIB/Table 10_Vinegar+WashingPowder+Chlorine+Salt+Soil.xlsx]

## Sheet: Vinegar+WP+Cl+Salt+Soil
Real-Time	pH m	pH CR	LDR m (kΩ)	LDR CR
00:14:21	5.53	0.0647	138	0.324
00:14:26	5.54	0.064	144	0.312
00:14:31	5.53	0.0647	146	0.308
00:14:36	5.54	0.064	150	0.3
00:14:41	5.53	0.0647	153	0.294
00:14:46	5.54	0.064	153	0.294
00:14:51	5.53	0.0647	159	0.282
00:14:56	5.53	0.0647	159	0.282
00:15:01	5.54	0.064	162	0.276
00:15:06	5.53	0.0647	164	0.272
00:15:11	5.53	0.0647	168	0.264
00:15:16	5.53	0.0647	173	0.254
00:15:21	5.54	0.064	175	0.25
00:15:26	5.53	0.0647	174	0.252
00:15:31	5.53	0.0647	176	0.248
00:15:36	5.53	0.0647	177	0.246
00:15:41	5.53	0.0647	180	0.24
00:15:46	5.51	0.066	184	0.232
00:15:51	5.53	0.0647	188	0.224
00:15:56	5.53	0.0647	189	0.222
00:16:01	5.51	0.066	189	0.222
00:16:06	5.53	0.0647	188	0.224
00:16:11	5.53	0.0647	189	0.222
00:16:16	5.51	0.066	190	0.22
00:16:21	5.53	0.0647	192	0.216
00:16:26	5.51	0.066	195	0.21
Analysis
Total measurements		26	171	26
Fault measurements		0		0
Error in measurements (%)		0		0
Total CR		0.0647		0.2573
