# Supplementary material for: Dataset for a wireless sensor network based drinking-water quality monitoring and notification system
Source: Data Brief. 2019 Nov 16;27:104813. doi: 10.1016/j.dib.2019.104813 (PMC6879973; doi:10.1016/j.dib.2019.104813)
Supplement: Multimedia component 1 [file mmc1.zip › Raw Dataset_DIB/Table 1_puretapwater.xlsx]

## Sheet: Pure Tap Water Readings
Real-Time	pH m	pH CR	Cm (µS/cm)	Conductivity CR	LDR m (kΩ)	LDR CR
00:46:25.500000	6.98	No Risk	736	No Risk	304	No Risk
00:46:30.600000	7.39	No Risk	715	No Risk	301	No Risk
00:46:35.600000	6.92	No Risk	665	No Risk	302	No Risk
00:46:40.700000	6.95	No Risk	643	No Risk	306	No Risk
00:46:45.700000	7.42	No Risk	714	No Risk	305	No Risk
00:46:50.800000	6.92	No Risk	659	No Risk	304	No Risk
00:46:55.800000	7.43	No Risk	626	No Risk	304	No Risk
00:47:00.800000	6.94	No Risk	769	No Risk	304	No Risk
00:47:05.900000	7.77	No Risk	699	No Risk	306	No Risk
00:47:10.900000	6.5	No Risk	660	No Risk	304	No Risk
00:47:15.900000	7.42	No Risk	761	No Risk	304	No Risk
00:47:21	6.3	0.0143	654	No Risk	306	No Risk
00:47:26	7.67	No Risk	656	No Risk	304	No Risk
00:47:31.100000	7.49	No Risk	769	No Risk	306	No Risk
00:47:36.100000	7.1	No Risk	650	No Risk	306	No Risk
00:47:41.100000	7.42	No Risk	630	No Risk	305	No Risk
00:47:46.200000	7.73	No Risk	714	No Risk	304	No Risk
00:47:51.200000	7.73	No Risk	717	No Risk	300	No Risk
00:47:56.300000	6.86	No Risk	737	No Risk	307	No Risk
00:48:01.300000	6.89	No Risk	617	No Risk	303	No Risk
00:48:06.400000	6.89	No Risk	762	No Risk	305	No Risk
00:48:11.400000	7.45	No Risk	649	No Risk	309	No Risk
00:48:16.400000	6.88	No Risk	778	No Risk	301	No Risk
00:48:21.500000	7.24	No Risk	781	No Risk	308	No Risk
00:48:26.500000	7.48	No Risk	724	No Risk	312	No Risk
00:48:31.600000	7.02	No Risk	761	No Risk	308	No Risk
Analysis
Total measurements		26		26	Min LDR	300
Fault measurements		1		0	Max LDR	312
Error in measurements (%)		0.0385		0
Total CR		0.0143		0
