# Supplementary material for: Dataset for a wireless sensor network based drinking-water quality monitoring and notification system
Source: Data Brief. 2019 Nov 16;27:104813. doi: 10.1016/j.dib.2019.104813 (PMC6879973; doi:10.1016/j.dib.2019.104813)
Supplement: Multimedia component 1 [file mmc1.zip › Raw Dataset_DIB/Table 2_Soil water.xlsx]

## Sheet: Sheet1
Real-Time	pH m	pH CR	Cm (µS/cm)	Conductivity CR	LDR m (kΩ)	LDR CR
00:47:51.500000	7.62	No Risk	871	No Risk	159	0.282
00:47:56.500000	6.96	No Risk	972	No Risk	160	0.28
00:48:01.500000	6.98	No Risk	924	No Risk	161	0.278
00:48:06.500000	6.99	No Risk	838	No Risk	162	0.276
00:48:11.500000	6.76	No Risk	921	No Risk	165	0.27
00:48:16.500000	6.82	No Risk	881	No Risk	164	0.272
00:48:21.500000	6.69	No Risk	880	No Risk	164	0.272
00:48:26.500000	6.63	No Risk	924	No Risk	164	0.272
00:48:31.600000	6.73	No Risk	971	No Risk	164	0.272
00:48:36.500000	6.77	No Risk	962	No Risk	166	0.268
00:48:41.600000	6.92	No Risk	932	No Risk	166	0.268
00:48:46.600000	7.57	No Risk	913	No Risk	167	0.266
00:48:51.600000	7.77	No Risk	860	No Risk	169	0.262
00:48:56.600000	7.7	No Risk	908	No Risk	170	0.26
00:49:01.600000	6.88	No Risk	857	No Risk	172	0.256
00:49:06.600000	7.71	No Risk	959	No Risk	167	0.266
00:49:11.600000	6.95	No Risk	850	No Risk	171	0.258
00:49:16.600000	7.6	No Risk	924	No Risk	175	0.25
00:49:21.700000	6.94	No Risk	864	No Risk	173	0.254
00:49:26.700000	6.47	0.002	840	No Risk	171	0.258
00:49:31.700000	8.09	No Risk	938	No Risk	181	0.238
00:49:36.700000	6.67	No Risk	913	No Risk	172	0.256
00:49:41.700000	7.2	No Risk	901	No Risk	172	0.256
00:49:46.700000	8.05	No Risk	943	No Risk	173	0.254
00:49:51.700000	7.87	No Risk	965	No Risk	180	0.24
00:49:56.700000	7.84	No Risk	961	No Risk	174	0.252
Analysis
Total measurements		26		25	169	26
Fault measurements		1		0		0
Error in measurements (%)		0.0385		0		0
Total CR		0.002		0		0.2629
