# Supplementary material for: Dataset for a wireless sensor network based drinking-water quality monitoring and notification system
Source: Data Brief. 2019 Nov 16;27:104813. doi: 10.1016/j.dib.2019.104813 (PMC6879973; doi:10.1016/j.dib.2019.104813)
Supplement: Multimedia component 1 [file mmc1.zip › Raw Dataset_DIB/Table 3_Chlorine water.xlsx]

## Sheet: Sheet1
Real-Time	pH m	pH CR	Cm (µS/cm)	Conductivity CR	LDR m (kΩ)	LDR CR
00:14:21.500000	9.24	0.0493	1929	0.4645	323	0.022
00:14:26.500000	9.28	0.052	1986	0.493	326	0.028
00:14:31.500000	8.5	No Risk	1799	0.3995	325	0.026
00:14:36.500000	8.9	0.0267	1944	0.472	321	0.018
00:14:41.500000	8.9	0.0267	1804	0.402	330	0.036
00:14:46.500000	8.9	0.0267	1774	0.387	325	0.026
00:14:51.500000	8.9	0.0267	1814	0.407	325	0.026
00:14:56.500000	8.9	0.0267	1822	0.411	332	0.04
00:15:01.500000	8.9	0.0267	1975	0.4875	324	0.024
00:15:06.500000	8.9	0.0267	1964	0.482	325	0.026
00:15:11.600000	9.27	0.0513	1854	0.427	324	0.024
00:15:16.600000	9.09	0.0393	1851	0.4255	325	0.026
00:15:21.600000	9.25	0.05	1961	0.4805	325	0.026
00:15:26.600000	8.59	0.006	1938	0.469	324	0.024
00:15:31.600000	8.64	0.0093	1820	0.41	324	0.024
00:15:36.600000	8.55	0.0033	1787	0.3935	325	0.026
00:15:41.600000	8.58	0.0053	1938	0.469	323	0.022
00:15:46.600000	8.64	0.0093	1939	0.4695	328	0.032
00:15:51.600000	8.93	0.0287	1864	0.432	324	0.024
00:15:56.600000	8.78	0.0187	1981	0.4905	324	0.024
00:16:01.600000	8.78	0.0187	1934	0.467	324	0.024
00:16:06.700000	8.52	0.0013	1873	0.4365	323	0.022
00:16:11.700000	8.67	0.0113	1986	0.493	325	0.026
00:16:16.700000	8.59	0.006	1832	0.416	323	0.022
00:16:21.700000	9.06	0.0373	1962	0.481	323	0.022
00:16:26.700000	8.7	0.0133	1956	0.478	325	0.026
Analysis
Total measurements		26		26	325	26
Fault measurements		1		0		0
Error in measurements (%)		0.0385		0		0
Total CR		0.0239		0.4478		0.0256
