# Supplementary material for: Dataset for a wireless sensor network based drinking-water quality monitoring and notification system
Source: Data Brief. 2019 Nov 16;27:104813. doi: 10.1016/j.dib.2019.104813 (PMC6879973; doi:10.1016/j.dib.2019.104813)
Supplement: Multimedia component 1 [file mmc1.zip › Raw Dataset_DIB/Table 4_Salt water.xlsx]

## Sheet: Sheet1
Real-Time	pH m	pH CR	Cm (µS/cm)	Conductivity CR	LDR m (kΩ)	LDR CR
00:47:51.500000	8.23	No Risk	1789	0.3945	371	0.118
00:47:56.500000	8.23	No Risk	1856	0.428	356	0.088
00:48:01.500000	8.45	No Risk	1797	0.3985	354	0.084
00:48:06.500000	8.76	0.0173	1803	0.4015	364	0.104
00:48:11.500000	8.56	0.004	1790	0.395	363	0.102
00:48:16.500000	8.56	0.004	1807	0.4035	371	0.118
00:48:21.500000	8.79	0.0193	1797	0.3985	397	0.17
00:48:26.500000	8.94	0.0293	1817	0.4085	365	0.106
00:48:31.600000	8.87	0.0247	1792	0.396	367	0.11
00:48:36.500000	8.78	0.0187	1844	0.422	366	0.108
00:48:41.600000	8.78	0.0187	1769	0.3845	372	0.12
00:48:46.600000	8.56	0.004	1812	0.406	369	0.114
00:48:51.600000	8.98	0.032	1785	0.3925	362	0.1
00:48:56.600000	9.01	0.034	1795	0.3975	369	0.114
00:49:01.600000	9.01	0.034	1851	0.4255	397	0.17
00:49:06.600000	8.58	0.0053	1845	0.4225	362	0.1
00:49:11.600000	8.58	0.0053	1778	0.389	368	0.112
00:49:16.600000	8.23	No Risk	1839	0.4195	365	0.106
00:49:21.700000	8.23	No Risk	1811	0.4055	341	0.058
00:49:26.700000	9.01	0.034	1816	0.408	339	0.054
00:49:31.700000	9.01	0.034	1880	0.44	363	0.102
00:49:36.700000	8.78	0.0187	1777	0.3885	363	0.102
00:49:41.700000	8.78	0.0187	1832	0.416	362	0.1
00:49:46.700000	8.65	0.01	1810	0.405	371	0.118
00:49:51.700000	8.57	0.0047	1841	0.4205	360	0.096
00:49:56.700000	8.53	0.002	1765	0.3825	361	0.098
Analysis
Total measurements		26		25	365	26
Fault measurements		5		0		0
Error in measurements (%)		0.1923		0		0
Total CR		0.0177		0.4057		0.1066
