# Supplementary material for: Dataset for a wireless sensor network based drinking-water quality monitoring and notification system
Source: Data Brief. 2019 Nov 16;27:104813. doi: 10.1016/j.dib.2019.104813 (PMC6879973; doi:10.1016/j.dib.2019.104813)
Supplement: Multimedia component 1 [file mmc1.zip › Raw Dataset_DIB/Table 5_Washing Powder water.xlsx]

## Sheet: WashingPowder Contaminated
Real-Time	pH m	pH CR	Cm (µS/cm)	Conductivity CR	LDR m (kΩ)	LDR CR
00:24:15	9.14	0.0427	1708	0.354	244	0.112
00:24:20	9.14	0.0427	1649	0.3245	244	0.112
00:24:25	9.16	0.044	1629	0.3145	244	0.112
00:24:30	9.16	0.044	1709	0.3545	244	0.112
00:24:35	9.21	0.0473	1712	0.356	245	0.11
00:24:40	9.16	0.044	1674	0.337	246	0.108
00:24:45	9.2	0.0467	1706	0.353	244	0.112
00:24:50.100000	9.21	0.0473	1738	0.369	245	0.11
00:24:55	9.18	0.0453	1661	0.3305	244	0.112
00:25:00.100000	9.18	0.0453	1668	0.334	245	0.11
00:25:05.100000	9.16	0.044	1721	0.3605	245	0.11
00:25:10.100000	9.14	0.0427	1685	0.3425	245	0.11
00:25:15.100000	9.21	0.0473	1714	0.357	246	0.108
00:25:20.100000	9.26	0.0507	1732	0.366	246	0.108
00:25:25.100000	9.56	0.0707	1731	0.3655	246	0.108
00:25:30.100000	9.8	0.0867	1659	0.3295	245	0.11
00:25:35.100000	9.23	0.0487	1695	0.3475	246	0.108
00:25:40.100000	9.56	0.0707	1665	0.3325	247	0.106
00:25:45.100000	9.56	0.0707	1728	0.364	246	0.108
00:25:50.200000	9.23	0.0487	1698	0.349	246	0.108
00:25:55.200000	8.78	0.0187	1701	0.3505	247	0.106
00:26:00.200000	8.12	No Risk	1739	0.3695	246	0.108
00:26:05.200000	8.14	No Risk	1690	0.345	247	0.106
00:26:10.200000	8.8	0.02	1652	0.326	247	0.106
00:26:15.200000	8.23	No Risk	1639	0.3195	247	0.106
00:26:20.200000	9.01	0.034	1648	0.324	248	0.104
Analysis
Total measurements		26		25	246	26
Fault measurements		3		0		0
Error in measurements (%)		0.1154		0		0
Total CR		0.0479		0.3452		0.1088
