# Supplementary material for: Dataset for a wireless sensor network based drinking-water quality monitoring and notification system
Source: Data Brief. 2019 Nov 16;27:104813. doi: 10.1016/j.dib.2019.104813 (PMC6879973; doi:10.1016/j.dib.2019.104813)
Supplement: Multimedia component 1 [file mmc1.zip › Raw Dataset_DIB/Table 6_Vinegar water.xlsx]

## Sheet: Vinegar Contaminated
Real-Time	pH m	pH CR	Cm (µS/cm)	Conductivity CR	LDR m (kΩ)	LDR CR
00:48:46.600000	3.72	0.1853	1368	0.184	310	No Risk
00:48:51.600000	3.72	0.1853	1361	0.1805	310	No Risk
00:48:56.600000	3.71	0.186	1376	0.188	310	No Risk
00:49:01.600000	3.7	0.1867	1372	0.186	310	No Risk
00:49:06.600000	3.68	0.188	1381	0.1905	311	No Risk
00:49:11.700000	3.68	0.188	1372	0.186	310	No Risk
00:49:16.700000	3.67	0.1887	1357	0.1785	310	No Risk
00:49:21.700000	3.68	0.188	1357	0.1785	310	No Risk
00:49:26.700000	3.67	0.1887	1372	0.186	310	No Risk
00:49:31.700000	3.65	0.19	1366	0.183	310	No Risk
00:49:36.700000	3.67	0.1887	1356	0.178	310	No Risk
00:49:41.700000	3.64	0.1907	1382	0.191	311	No Risk
00:49:46.700000	3.68	0.188	1355	0.1775	309	No Risk
00:49:51.700000	3.65	0.19	1364	0.182	309	No Risk
00:49:56.700000	3.65	0.19	1379	0.1895	309	No Risk
00:50:01.800000	3.64	0.1907	1359	0.1795	309	No Risk
00:50:06.800000	3.62	0.192	1378	0.189	309	No Risk
00:50:11.800000	3.64	0.1907	1375	0.1875	309	No Risk
00:50:16.800000	3.64	0.1907	1379	0.1895	309	No Risk
00:50:21.800000	3.64	0.1907	1361	0.1805	310	No Risk
00:50:26.800000	3.59	0.194	1369	0.1845	309	No Risk
00:50:31.800000	3.59	0.194	1381	0.1905	309	No Risk
00:50:36.800000	3.61	0.1927	1373	0.1865	309	No Risk
00:50:41.800000	3.58	0.1947	1383	0.1915	309	No Risk
00:50:46.800000	3.56	0.196	1365	0.1825	308	No Risk
00:50:51.900000	3.59	0.194	1354	0.177	309	No Risk
Analysis
Total measurements		26		26	310	26
Fault measurements		0		0		0
Error in measurements (%)		0		0		0
Total CR		0.1901		0.1845		0
