# Supplementary material for: Dataset for a wireless sensor network based drinking-water quality monitoring and notification system
Source: Data Brief. 2019 Nov 16;27:104813. doi: 10.1016/j.dib.2019.104813 (PMC6879973; doi:10.1016/j.dib.2019.104813)
Supplement: Multimedia component 1 [file mmc1.zip › Raw Dataset_DIB/Table 7_Vinegar+WashingPowder.xlsx]

## Sheet: Sheet1
Real-Time	pH m	pH CR	LDR m (kΩ)	LDR CR
00:53:51.100000	3.86	0.176	354	0.084
00:53:56.100000	3.87	0.1753	353	0.082
00:54:01.100000	3.89	0.174	354	0.084
00:54:06.100000	3.87	0.1753	354	0.084
00:54:11.100000	3.89	0.174	354	0.084
00:54:16.100000	3.84	0.1773	354	0.084
00:54:21.200000	3.86	0.176	353	0.082
00:54:26.200000	3.86	0.176	353	0.082
00:54:31.200000	3.87	0.1753	354	0.084
00:54:36.200000	3.87	0.1753	354	0.084
00:54:41.200000	3.87	0.1753	354	0.084
00:54:46.200000	3.87	0.1753	354	0.084
00:54:51.200000	3.87	0.1753	354	0.084
00:54:56.200000	3.87	0.1753	355	0.086
00:55:01.200000	3.87	0.1753	354	0.084
00:55:06.200000	3.87	0.1753	353	0.082
00:55:11.300000	3.86	0.176	354	0.084
00:55:16.300000	3.86	0.176	354	0.084
00:55:21.300000	3.86	0.176	354	0.084
00:55:26.300000	3.84	0.1773	354	0.084
00:55:31.300000	3.84	0.1773	353	0.082
00:55:36.300000	3.83	0.178	352	0.08
00:55:41.300000	3.83	0.178	352	0.08
00:55:46.300000	3.83	0.178	351	0.078
00:55:51.300000	3.84	0.1773	351	0.078
00:55:56.300000	3.83	0.178	351	0.078
Analysis
Total measurements		26	353	26
Fault measurements		0		0
Error in measurements (%)		0		0
Total CR		0.1761		0.0827
