# Supplementary material for: Dataset for a wireless sensor network based drinking-water quality monitoring and notification system
Source: Data Brief. 2019 Nov 16;27:104813. doi: 10.1016/j.dib.2019.104813 (PMC6879973; doi:10.1016/j.dib.2019.104813)
Supplement: Multimedia component 1 [file mmc1.zip › Raw Dataset_DIB/Table 8_Vinegar+WashingPowder+Chlorine.xlsx]

## Sheet: Vinegar+WP+Chlorine
Real-Time	pH m	pH CR	LDR m (kΩ)	LDR CR
00:14:21	5.42	0.072	320	0.016
00:14:26	5.23	0.0847	320	0.016
00:14:31	5.26	0.0827	320	0.016
00:14:36	5.21	0.086	321	0.018
00:14:41	5.28	0.0813	321	0.018
00:14:46	5.24	0.084	321	0.018
00:14:51	5.26	0.0827	321	0.018
00:14:56	5.24	0.084	321	0.018
00:15:01	5.63	0.058	322	0.02
00:15:06	5.64	0.0573	323	0.022
00:15:11	5.64	0.0573	322	0.02
00:15:16	5.54	0.064	323	0.022
00:15:21	5.55	0.0633	323	0.022
00:15:26	5.5	0.0667	324	0.024
00:15:31	5.64	0.0573	324	0.024
00:15:36	5.63	0.058	324	0.024
00:15:41	5.63	0.058	325	0.026
00:15:46	5.46	0.0693	325	0.026
00:15:51	5.43	0.0713	326	0.028
00:15:56	5.24	0.084	326	0.028
00:16:01	5.56	0.0627	325	0.026
00:16:06	5.23	0.0847	326	0.028
00:16:11	5.23	0.0847	326	0.028
00:16:16	5.21	0.086	327	0.03
00:16:21	5.42	0.072	327	0.03
00:16:26	5.23	0.0847	328	0.032
Analysis
Total measurements		26	324	26
Fault measurements		0		0
Error in measurements (%)		0		0
Total CR		0.0729		0.023
