# Supplementary material for: Dataset for a wireless sensor network based drinking-water quality monitoring and notification system
Source: Data Brief. 2019 Nov 16;27:104813. doi: 10.1016/j.dib.2019.104813 (PMC6879973; doi:10.1016/j.dib.2019.104813)
Supplement: Multimedia component 1 [file mmc1.zip › Raw Dataset_DIB/Table 9_Vinegar+WashingPowder+Chlorine+Salt.xlsx]

## Sheet: Vinegar+WP+Cl+Salt
Real-Time	pH m	pH CR	LDR m (kΩ)	LDR CR
00:14:21	5.65	0.0567	345	0.066
00:14:26	5.65	0.0567	342	0.06
00:14:31	5.66	0.056	341	0.058
00:14:36	5.65	0.0567	343	0.062
00:14:41	5.66	0.056	345	0.066
00:14:46	5.63	0.058	345	0.066
00:14:51	5.67	0.0553	345	0.066
00:14:56	5.65	0.0567	344	0.064
00:15:01	5.65	0.0567	340	0.056
00:15:06	5.66	0.056	342	0.06
00:15:11	5.63	0.058	343	0.062
00:15:16	5.66	0.056	344	0.064
00:15:21	5.66	0.056	343	0.062
00:15:26	5.65	0.0567	341	0.058
00:15:31	5.65	0.0567	339	0.054
00:15:36	5.63	0.058	342	0.06
00:15:41	5.63	0.058	342	0.06
00:15:46	5.63	0.058	342	0.06
00:15:51	5.63	0.058	341	0.058
00:15:56	5.63	0.058	340	0.056
00:16:01	5.66	0.056	342	0.06
00:16:06	5.66	0.056	344	0.064
00:16:11	5.65	0.0567	344	0.064
00:16:16	5.63	0.058	343	0.062
00:16:21	5.65	0.0567	341	0.058
00:16:26	5.65	0.0567	340	0.056
Analysis
Total measurements		26	342	26
Fault measurements		0		0
Error in measurements (%)		0		0
Total CR		0.0568		0.0608
